# Supplementary material for: Optical Histology: A Method to Visualize Microvasculature in Thick Tissue Sections of Mouse Brain
Source: PLoS One. 2013 Jan 23;8(1):e53753. doi: 10.1371/journal.pone.0053753 (PMC3553090; doi:10.1371/journal.pone.0053753)
Supplement: Video S1 — Movie showing tiled confocal fluorescence images at different depths within the optically cleared coronal slice shown in Figure 6B. The movie reaches a final depth of 820 µm into the tissue. (ZIP) [file pone.0053753.s001.zip]

Archive with 3 entries (2 files):
- Video S1.avi
- __MACOSX/
- __MACOSX/._Video S1.avi
